# Supplementary material for: Plasma extrachromosomal circular DNA as a biomarker in EGFR‐targeted therapy of non‐small cell lung cancer
Source: Mol Oncol. 2025 Oct 30;20(4):1061–73. doi: 10.1002/1878-0261.70138 (PMC13060643; doi:10.1002/1878-0261.70138)
Supplement: Supplementary file 7 — Table S2. Sequencing metrics. [file MOL2-20-1061-s003.xlsx]

## Sheet: Supplementary Table S2
Supplementary Table S2: Sequencing metrics
Patient	Sample	Plasma volume (mL)	Isolated DNA (ng)	Raw reads	Trimmed reads	Unfiltered eccDNA	Filtered eccDNA
1	Baseline	3.8	0.398	51391413	51342006	61362	17980
2	Baseline	4	3.36	62417134	62372984	231079	79752
3	Baseline	2	0.594	54812514	54776201	91033	32158
4	Baseline	3	0.884	19655267	18448873	112147	39992
5	Baseline	4	1.14	61329612	61283900	167983	58415
6	Baseline	4	0.756	48677830	48631533	199031	51260
7	Baseline	2	0.44	40879781	40754870	253940	111445
8	Baseline	1.9	2.82	35172356	34654403	539117	276742
9	Baseline	2	0.23	23653398	22935115	64464	20632
10	Baseline	3.8	0.624	43294559	42182737	25573	6463
11	Baseline	3.9	0.314	23063817	22901050	102343	22679
12	Baseline	3.7	0.542	18537201	17633088	82741	31896
13	Baseline	2	0.182	55265870	55192093	102117	28743
14	Baseline	2	0.362	18180586	16896023	67311	23168
15	Baseline	3.9	0.334	79684311	79616587	120613	39789
16	Baseline	4	4.36	41947063	41798286	309230	124117
17	Baseline	4	0.524	50207719	50123453	142701	41348
18	Baseline	3.9	0.322	45591319	45451442	89553	27011
19	Baseline	2.9	0.532	32543271	32361404	69415	20264
20	Baseline	4	1.93	16881642	16128834	122191	51926
21	Baseline	4	1.49	31344566	31005646	204693	56536
22	Baseline	2	0.228	45981475	45957763	196074	48616
23	Baseline	2.5	1.29	71573407	71503322	490595	140586
24	Baseline	3.8	0.48	35823325	35682836	169184	46228
25	Baseline	2	0.194	51326923	51265375	151525	47907
26	Baseline	4	1.4	41033169	40997150	155500	58362
27	Baseline	4	0.404	32345065	31900202	121805	41706
28	Baseline	4	0.19	57630723	57560661	155576	42722
29	Baseline	2	0.998	43253666	43190702	133337	46775
30	Baseline	4	1.28	104676741	104387228	111105	31576
31	Baseline	6	0.294	84876893	84781485	192842	53079
32	Baseline	4	3.86	101050605	100865081	206343	79126
2	Response	3.6	6.86	36208561	36181553	293626	119682
3	Response	1.8	0.79	31685942	31647120	212324	49094
4	Response	3	0.98	24920432	24899951	94018	25375
5	Response	2.7	0.99	35443930	35414017	197531	46217
6	Response	3.5	0.81	31254265	31229026	73099	22467
7	Response	3.7	0.6	34405155	34379087	102057	44221
8	Response	2	2.38	42157802	42135086	410984	215385
9	Response	2	NA	35101269	35074799	158458	31464
10	Response	3.8	0.49	42482466	42448082	85081	35259
11	Response	3.7	0.22	18179340	17879648	79380	17746
12	Response	3.9	0.43	45228231	45192768	81961	31159
13	Response	2	0.22	40797083	40734832	77841	22752
14	Response	3.7	1.28	36022489	35989951	88472	33918
15	Response	4	1.11	12015260	11718366	93396	37080
16	Response	3.8	2.34	25987894	25964243	95685	41129
17	Response	4	1.11	38522881	38489753	180014	78227
18	Response	3.7	0.32	33149123	33112287	87739	26000
20	Response	4.6	4.16	42571030	42539057	224151	83700
21	Response	3.5	0.56	35734677	35692774	165786	47508
22	Response	4	0.26	27759286	27676208	140028	35008
23	Response	3	4.16	29273357	29223842	145697	39950
24	Response	3.7	0.99	15343559	14611088	54939	18674
25	Response	4	0.33	26751598	26659925	82275	30233
26	Response	4	0.68	12265939	11719384	47472	19752
27	Response	3	0.33	33494225	33464014	58622	18068
28	Response	4	0.22	41796482	41752654	48063	13796
29	Response	3.8	0.33	46581394	46543896	77753	22229
30	Response	4	2.5	34795154	34771603	162859	85968
31	Response	3.6	0.22	36717060	36682788	61203	20556
32	Response	3.4	0.68	33800050	33763969	48454	15218
C1	Control	4	0.19	18124944	17926528	80553	20757
C2	Control	4	0.23	35671519	35644622	27757	9330
C3	Control	4	0.26	37941113	37908815	68863	19036
C4	Control	4	0.23	34940837	34916982	44307	12078
C5	Control	4	0.33	23442681	23427372	30820	7849
